# Supplementary material for: CRISPR knockouts reveal an endogenous role for ancient neuropeptides in regulating developmental timing in a sea anemone
Source: eLife. 2018 Sep 18;7:e39742. doi: 10.7554/eLife.39742 (PMC6152798; doi:10.7554/eLife.39742)
Supplement: Figure 2—source data 1. [file elife-39742-fig2-data1.zip]

Archive with 1 entries (1 files):
- Figure 2 raw data dapi_cyan actub_green GLWa_red.lif - Series006.tif
