# Supplementary material for: CRISPR knockouts reveal an endogenous role for ancient neuropeptides in regulating developmental timing in a sea anemone
Source: eLife. 2018 Sep 18;7:e39742. doi: 10.7554/eLife.39742 (PMC6152798; doi:10.7554/eLife.39742)
Supplement: Figure 5—source data 1. [file elife-39742-fig5-data1.xlsx]

## Sheet: Sheet1
Proportions of animals at the tentacle-bud or primary polyp stage from 6 dpf to 10 dpf in F3 GLWamide null mutants (“-/-“), F3 wildtype control animals (“+/+”), and F3 GLWamide null mutants treated with synthetic GLWamide peptides (“-/- with GLWa”) at 16 C
	6dpf	7dpf	8 dpf	9dpf	10dpf
+/+	0.025	0.302	0.858	0.991	1
-/-	0	0.061	0.417	0.922	0.994
-/- with GLWa	0.007	0.379	0.841	0.982	0.982
raw data:	Numbers of animals at the tentacle-bud or primary polyp stage from 6 dpf to 10 dpf in F3 GLWamide null mutants (“-/-“), F3 wildtype control animals (“+/+”), and F3 GLWamide null mutants treated with synthetic GLWamide peptides (“-/- with GLWa”) at 16 C
	replicate #	6dpf	7dpf	8 dpf	9dpf	10dpf	total (# polyps at 17 dpf)
+/+	1	3	9	19	20	20	20
	2	0	6	15	19	19	19
	3	0	7	17	20	20	20
	4	0	2	18	18	18	18
	5	0	6	17	18	19	19
	6	0	4	10	15	15	15
-/-	1	0	1	10	17	17	17
	2	0	0	7	13	14	14
	3	0	1	8	15	15	15
	4	0	0	3	15	17	17
	5	0	0	3	11	16	16
	6	0	0	5	17	19	20
	7	0	2	6	18	19	19
	8	0	2	12	19	19	19
	9	0	3	8	14	14	14
-/- with GLWa	1	0	4	18	18	18	18
	2	0	1	10	15	15	17
	3	0	4	8	12	12	12
	4	0	8	14	17	17	17
	5	0	4	9	13	13	13
	6	0	8	21	22	22	23
	7	0	8	19	20	20	20
	8	1	10	14	15	15	15
	9	0	12	20	20	20	20
